# Supplementary material for: ‘Real-world’ health care priority setting using explicit decision criteria: a systematic review of the literature
Source: BMC Health Serv Res. 2015 Apr 17;15:164. doi: 10.1186/s12913-015-0814-3 (PMC4433097; doi:10.1186/s12913-015-0814-3)
Supplement: Additional file 1: Appendix A. — Decision Criteria. [file 12913_2015_814_MOESM1_ESM.xls]

## Sheet: Appendix A - Criteria Counts
Domain	Criteria	Sum
A. Intervention Outcomes and Benefits	Incremental health gain	4
A. Intervention Outcomes and Benefits	Effectiveness of program	22
A. Intervention Outcomes and Benefits	Onset and duration of effects	2
A. Intervention Outcomes and Benefits	Quality of life impact	3
A. Intervention Outcomes and Benefits	Quality of service	1
A. Intervention Outcomes and Benefits	Safety	5
A. Intervention Outcomes and Benefits	User-view experience/satisfaction	6
A. Intervention Outcomes and Benefits	Community/social cohesion	1
A. Intervention Outcomes and Benefits	Hospital-specific factors	1
B. Type of Health Service	Focus on prevention	6
B. Type of Health Service	Type of service	2
B. Type of Health Service	Risk management strategy	1
C. Disease Impact (burden)	Current burden (morb/mort)	8
C. Disease Impact (burden)	Risk/benefit of treatment	5
C. Disease Impact (burden)	Disease characteristics/severity	9
C. Disease Impact (burden)	Response rate	1
C. Disease Impact (burden)	Magnitude of benefit (number of people)	13
C. Disease Impact (burden)	Proportion elligible	2
D. Therapeutic Context	Adherence to policy	10
D. Therapeutic Context	Raise profile of low profile condition	1
D. Therapeutic Context	Meeting health needs of population	3
D. Therapeutic Context	Meeting identified health need	2
D. Therapeutic Context	Meeting public expectation	2
D. Therapeutic Context	Public health interest	1
D. Therapeutic Context	Following professional standards	3
D. Therapeutic Context	Meeting recognized professional standards	4
D. Therapeutic Context	Engagement	1
D. Therapeutic Context	Quality of physical resources	1
D. Therapeutic Context	Maintenance of quality	1
E. Economic Impact	Willingness to subsidize	1
E. Economic Impact	Health Economics (CE)	13
E. Economic Impact	Appropriateness (make best use of resources)	9
E. Economic Impact	Efficiency	9
E. Economic Impact	Budgetary impact/Affordability	17
E. Economic Impact	Impact on other spending	1
E. Economic Impact	Cost to user	2
F. Environmental Impact	Environmental/ecological impact	1
G. Quality/uncertainty of Evidence	Quality of Evidence	11
G. Quality/uncertainty of Evidence	Completeness and consistency of reporting evidence	1
G. Quality/uncertainty of Evidence	Likelihood of success	1
H. Implementation Complexity	Impact on staff	6
H. Implementation Complexity	Sufficient knowledge/staff base	6
H. Implementation Complexity	Impact on future decisions	1
H. Implementation Complexity	Impact on future practice	1
H. Implementation Complexity	Feasibility	9
H. Implementation Complexity	Sustainability	6
H. Implementation Complexity	Availability of program/treatment	1
H. Implementation Complexity	Plan for social marketing	1
H. Implementation Complexity	Comparative intervention limitations	1
H. Implementation Complexity	Political/historical context	1
H. Implementation Complexity	Capacity	1
I. Priorities (fairness)	Poverty reduction	2
I. Priorities (fairness)	Accessibility	13
I. Priorities (fairness)	Variation in practice	1
I. Priorities (fairness)	Age/risk of target group	3
I. Priorities (fairness)	Equity/Reducing inequalities	15
J. Overall Context	Service impact on other agencies	4
J. Overall Context	Alignment to mandate	1
J. Overall Context	Acceptability	6
J. Overall Context	Stakeholder pressures	1
J. Overall Context	User involvement in decision-making	2
J. Overall Context	Community involvement	2
J. Overall Context	Contribution to research	4
J. Overall Context	Knowledge transfer	2
J. Overall Context	Partnerships/Integration with other programs	8
J. Overall Context	User feedback possible	2
J. Overall Context	Alignment with long-term vision	1
J. Overall Context	Alignment with current priorities	2
J. Overall Context	National priorities	1
J. Overall Context	Flow/integration	2
J. Overall Context	Presence/absence of alternatives	1
J. Overall Context	Local priorities	1
J. Overall Context	Innovation	1
